# Supplementary material for: In Silico Design of Natural Inhibitors of ApoE4 from the Plant Moringa oleifera: Molecular Docking and Ab Initio Fragment Molecular Orbital Calculations
Source: Molecules. 2023 Dec 11;28(24):8035. doi: 10.3390/molecules28248035 (PMC10745539; doi:10.3390/molecules28248035)
Supplement: Supplementary file 1 [file molecules-28-08035-s001.zip]

Archive with 1 entries (1 files):
- molecules-2745674-supplementary.pdf
